# Supplementary material for: Bmp8a deletion leads to obesity through regulation of lipid metabolism and adipocyte differentiation
Source: Commun Biol. 2023 Aug 8;6:824. doi: 10.1038/s42003-023-05194-2 (PMC10409762; doi:10.1038/s42003-023-05194-2)
Supplement: Supplementary file 4 — Supplementary Data 1 [file 42003_2023_5194_MOESM4_ESM.xlsx]

## Sheet: Fig.1
	Fig.1a	Age(days)	WT			bmp8a-/-
		40	0.026	0.045	0.04	0.059	0.048	0.058
		50	0.065	0.042	0.045	0.068	0.07	0.094
		60	0.14	0.09	0.107	0.169	0.133	0.127
		70	0.148	0.155	0.158	0.213	0.182	0.187
		80	0.204	0.21	0.202	0.22	0.28	0.241
		90	0.239	0.225	0.229	0.265	0.3	0.267
		100	0.274	0.218	0.227	0.321	0.298	0.3
		110	0.257	0.271	0.25	0.31	0.349	0.41
		120	0.308	0.305	0.305	0.455	0.379	0.397
		130	0.365	0.336	0.307	0.456	0.419	0.41
		140	0.356	0.397	0.327	0.446	0.465	0.423
	Fig.1b		WT										bmp8a-/-
		male	0.28	0.27	0.29	0.25	0.27	0.24	0.21	0.27	0.26	0.25	0.33	0.34	0.35	0.32	0.33	0.31	0.26	0.32	0.31	0.31
		female	0.35	0.37	0.36	0.35	0.32	0.29	0.36	0.37	0.34	0.34	0.44	0.42	0.43	0.42	0.38	0.39	0.45	0.48	0.45	0.45
				Fig.1e
	Fig.1f	liver TG			liver TC			Fig.1e	Adipose tissue TG			Adipose tissue TC
		WT	bmp8a-/-		WT	bmp8a-/-			WT	bmp8a-/-		WT	bmp8a-/-
		1.98	2.96		1.54	1.82			2.34	4.24		0.83	1.24
		2.04	2.94		1.32	1.64			2.46	4.14		0.84	1.13
		1.82	3.46		1.42	1.79			2.35	3.79		0.85	1.11
		1.88	3.41		1.31	1.78			2.54	4.11		0.91	1.31
		1.89	3.34		1.48	1.81			2.44	4.4		0.92	1.21
		1.91	3.42		1.39	1.87			2.61	3.97		0.87	1.24
	Fig.1i	3 Days			Fig.1k	7 Days
		WT	bmp8a-/-			WT	bmp8a-/-
		1.65404	2.72111			0.200066	1.07364
		1.978	3.20974			0.209027	0.980367
		1.93968	2.78066			0.17046	1.14273
		2.04812	2.68746			0.245782	1.2725
		2.35643	3.41857			0.220331	1.12129
		1.64657	2.47674			0.187083	0.961084
		1.50854	2.55188			0.172371	0.954401
		1.7387	3.78488			0.160552	1.32559
		1.93543	2.7686			0.144543	0.993184
		2.14381	3.09276			0.17533	0.884615
		1.2819	4.1593			0.183277	0.855706
		2.27883	2.57666			0.039315	0.976494
		2.34849	2.79713			0.170526	0.909584
		1.43101	2.52587			0.16381	0.995329
		1.21563	2.67861			0.148998	1.02194
		2.20263	3.47109			0.172305	1.066
		2.03262	2.82657			0.241393	0.795379
		2.05579	3.01841			0.172355	1.33601
		2.31404	3.19761			0.160485	0.839132
		2.34049	3.98376			0.17046	0.855706
		1.29062	3.27967			0.134702	0.897249
		1.39686	2.97774			0.093508	0.976577
		1.99462	3.29684			0.075837	1.02199
		1.53941	3.80131			0.036389	1.00153
		1.43484	2.79192			0.042873	1.0513
		1.43519	3.89748			0.160485	0.999867
		1.55906	3.13546			0.16381	0.976577
		1.5902	3.43237			0.141983	0.83732
		1.33737	2.60284			0.0902	0.954401
		1.25057	2.35852			0.12834	0.94155

## Sheet: Fig.2
Fig.2a	TG			TC			GLU					Fig.2b	Liver
	WT	bmp8a-/-		WT	bmp8a-/-		WT	bmp8a-/-						WT			bmp8a-/-
	0.21	0.64		0.92	1.45		0.23	0.52					lpl	1.02156	1.00619	0.972865	0.414419	0.474741	0.479298
	0.34	0.68		0.92	1.32		0.24	0.56					lipc	1.01229	1.01621	0.972108	0.321009	0.390483	0.391208
	0.26	0.64		1.11	1.38		0.31	0.69					adiponectin	1.12543	0.930544	0.95487	0.413701	0.431094	0.448987
	0.24	0.65		1.05	1.5		0.24	0.58					pgc-1α	1.07912	0.959015	0.96628	0.243533	0.234581	0.241095
	0.21	0.59		0.96	1.38		0.27	0.61					pparα	1.10234	0.984764	0.921197	0.44046	0.424027	0.44047
	0.28	0.57		1.01	1.5		0.28	0.57					ucp1	1.07873	1.00288	0.924353	0.369474	0.365425	0.443006
													leptin	1.0526	1.04426	0.909765	0.323562	0.304135	0.322479
												Fig.2c	Adipose tissue
														WT			bmp8a-/-
													lpl	1.1318	0.950855	0.929214	0.189014	0.192644	0.17172
													lipc	1.00746	1.01691	0.976086	0.217707	0.224713	0.211255
													adiponectin	1.03336	0.97985	0.987619	0.533916	0.491153	0.480666
													pgc-1α	1.10159	0.924705	0.981697	0.229258	0.1063	0.101643
													pparα	1.10118	0.967003	0.939101	0.126528	0.130303	0.116037
													ucp1	1.02962	0.976881	0.994217	0.201223	0.172643	0.120254
													leptin	1.06232	1.00029	0.941066	0.226613	0.237432	0.234949
	Fig.2d	bssl1
		ovary	brain	heart	liver	muscle	intestine	kidney	testis
		1.04218	0.527572	0.762253	234.982	5.30807	97.2511	4.5007	7.38045			Fig.2f	liver
		0.959523	0.244527	0.783319	267.507	6.9293	97.7445	4.15793	9.71517					WT			bmp8a-/-
		1.01185	0.244517	0.77045	244.411	7.64839	96.8622	3.91168	10.2218				bssl1	0.969076	1.03191	0.898864	2.55466	3.07332	2.99264
													bssl2	0.953297	1.04899	0.950769	8.2217	8.24422	8.29249
	Fig.2e	bssl2
		ovary	brain	heart	liver	muscle	intestine	kidney	testis
		1.12559	0.868486	0.562375	287.87	0.124237	132.734	1.04697	15.0512
		0.888427	0.867223	0.420767	288.706	0.120694	129.609	0.830883	14.4634			Fig.2g	intestine
		1.11215	0.997514	0.455587	299.73	0.13488	127.672	0.888134	14.553					WT			bmp8a-/-
													bssl1	0.995383	0.965593	1.04044	4.04495	5.88631	5.56525
													bssl2	0.893734	1.09453	1.02227	4.26138	4.76242	4.20244
	Fig.2i	Adipose tissue
			WT			bmp8a-/-
		p-AMPK	0.670199	0.700457	0.765387	0.282412	0.288279	0.285132
		p-ACC	0.396332	0.369905	0.369846	0.210873	0.209675	0.212631
		UCP1	0.946647	0.865122	0.812201	0.556796	0.440943	0.505025
		Pgc-1a	1.16357	1.0981	0.982724	0.470294	0.479077	0.458007
	Fig.2j	liver
			WT			bmp8a-/-
		p-AMPK	0.468095	0.519292	0.557834	0.249282	0.245032	0.30242
		p-ACC	0.425954	0.411288	0.416571	0.215622	0.230458	0.191272
		UCP1	0.431636	0.512768	0.462534	0.154853	0.18239	0.153948
		Pgc-1a	1.08012	0.992553	0.999473	0.237174	0.263593	0.269248
	Fig.2l	36 h
			vector			bmp8a
		p-p38	0.782213	0.740746	0.673055	1.4014	1.38571	1.39068
		p-AMPK	0.587532	0.620304	0.680215	1.11835	1.48604	1.25516
		p-ACC	0.507145	0.606938	0.638918	1.14845	1.18901	1.13936
		UCP1	0.189713	0.200053	0.223849	0.871592	0.826552	0.890083
		Pgc-1a	0.845617	0.784242	0.748812	1.38834	1.34822	1.38597
	Fig.2m	48 h
			vector			bmp8a
		p-p38	0.643008	0.613524	0.678541	3.56254	3.19245	3.21141
		p-AMPK	0.708017	0.758657	0.788689	3.26331	2.98448	2.75282
		p-ACC	0.464187	0.652434	0.572564	2.31743	2.27861	2.05173
		UCP1	0.469863	0.514702	0.509946	1.41917	1.42174	1.67337
		Pgc-1a	0.443804	0.504056	0.429235	0.931655	1.08438	1.05358

## Sheet: Fig.3
			Fig.2b	Day -2	Day 0	Day 2	Day 4	Day 8
				1.03148	1.37645	4.14055	2.73492	1.48229
				1.02341	1.18454	4.12469	3.1405	1.50974
				0.947304	1.2199	4.20688	3.08223	1.5273
								Fig.2d	Mock	LV-zsGreen1	LV-Bmp8a	LV-shRNA-scrambled	LV-shRNA-Bmp8a#1	LV-shRNA-Bmp8a#2
									0.715063	0.845746	2.43486	0.731083	0.247346	0.299464
									0.775142	0.869368	2.68478	0.733864	0.255314	0.307481
									0.652789	0.815363	2.76272	0.782274	0.280573	0.300118
			Fig.2e
														Fig.2f	Mock	LV-zsGreen1	LV-bmp8a	LV-Bmp8a
															1.02	1.12	0.25	0.36
															1.05	0.98	0.24	0.28
															1.12	1.06	0.21	0.29
	Fig.2g	Day 0 C/EBPα					Fig.2h	Day 2 C/EBPα				Fig.2i	Day 4 C/EBPα				Fig.2j	Day 8 C/EBPα
		Mock	LV-zsGreen1	LV-bmp8a	LV-Bmp8a			Mock	LV-zsGreen1	LV-bmp8a	LV-Bmp8a		Mock	LV-zsGreen1	LV-bmp8a	LV-Bmp8a		Mock	LV-zsGreen1	LV-bmp8a	LV-Bmp8a
		0.929484	1.13141	0.467109	0.273235			0.970679	0.943878	0.637231	0.570282		1.05671	0.932024	0.435327	0.271364		1.1335	1.05788	0.380984	0.331509
		1.04124	1.2226	0.487828	0.263414			0.964354	0.970692	0.592061	0.526408		1.07532	1.15273	0.433014	0.343167		0.865469	0.925366	0.434615	0.312414
		1.03325	0.996096	0.440243	0.232809			1.06829	0.984912	0.626552	0.642733		0.880048	1.16107	0.266472	0.24438		1.01935	0.932496	0.368217	0.245427
		Day 0 PPARγ						Day 2 PPARγ					Day 4 PPARγ					Day 8 PPARγ
		Mock	LV-zsGreen1	LV-bmp8a	LV-Bmp8a			Mock	LV-zsGreen1	LV-bmp8a	LV-Bmp8a		Mock	LV-zsGreen1	LV-bmp8a	LV-Bmp8a		Mock	LV-zsGreen1	LV-bmp8a	LV-Bmp8a
		0.983978	0.905434	0.575623	0.163154			0.933049	1.1126	0.472001	0.356937		0.921909	1.12661	0.434417	0.109483		0.958238	1.10486	0.259072	0.456296
		0.984232	0.933683	0.565658	0.150874			1.02061	1.11081	0.427245	0.386452		1.08183	0.929773	0.460411	0.106462		0.961501	1.01821	0.23194	0.394314
		1.03256	1.00075	0.540775	0.186617			1.05012	1.1103	0.475459	0.370561		1.00266	0.957417	0.472729	0.11383		1.08537	1.01324	0.254081	0.368859
		Day 0 FASN						Day 2 FASN					Day 4 FASN					Day 8 FASN
		Mock	LV-zsGreen1	LV-bmp8a	LV-Bmp8a			Mock	LV-zsGreen1	LV-bmp8a	LV-Bmp8a		Mock	LV-zsGreen1	LV-bmp8a	LV-Bmp8a		Mock	LV-zsGreen1	LV-bmp8a	LV-Bmp8a
		0.992387	0.990068	0.735319	0.638254			0.923145	0.905871	0.42778	0.468221		1.03187	0.997466	0.524023	0.124273		1.0401	0.932353	0.286497	0.302938
		0.997675	1.15371	0.650618	0.69143			0.917651	0.91978	0.36106	0.497422		1.0349	0.978809	0.522626	0.157156		0.901742	0.954962	0.291716	0.250776
		1.01002	1.10632	0.607497	0.623795			1.18046	1.06171	0.38603	0.432658		0.936428	0.977148	0.58992	0.111915		1.06621	0.981171	0.289432	0.253261
									Fig.2l	Mock	LV-zsGreen1	LV-bmp8a	LV-Bmp8a	Fig.2m	Mock	LV-zsGreen1	LV-bmp8a	LV-Bmp8a
										0.283414	0.346514	0.0426011	0.0620765		0.0572947	0.0706874	0.00311299	0.000394654
										0.26774	0.340158	0.0365361	0.0465847		0.0523747	0.0681586	0.00223609	0.000465114
										0.256564	0.291718	0.0384062	0.0558053		0.0583581	0.072842	0.00116691	0.000706056
										Mock	LV-zsGreen1	LV-bmp8a	LV-Bmp8a		Mock	LV-zsGreen1	LV-bmp8a	LV-Bmp8a
										0.567986	0.798322	0.054888	0.0594541		0.511338	0.446096	0.190846	0.337899
										0.579912	0.723089	0.0529165	0.059729		0.526828	0.438055	0.184904	0.343738
										0.571645	0.839014	0.0520758	0.0547617		0.519087	0.413585	0.178577	0.329933
										Mock	LV-zsGreen1	LV-bmp8a	LV-Bmp8a		Mock	LV-zsGreen1	LV-bmp8a	LV-Bmp8a
										0.889527	1.09352	0.233995	0.0975872		1.10897	0.792464	0.341562	0.326284
										0.953432	1.0858	0.216021	0.0993852		0.99031	0.824786	0.395165	0.353027
										0.960266	1.17199	0.256368	0.0892355		1.03928	0.897252	0.369857	0.364823
										Mock	LV-zsGreen1	LV-bmp8a	LV-Bmp8a		Mock	LV-zsGreen1	LV-bmp8a	LV-Bmp8a
										1.0362	1.2623	0.300223	0.268056		1.31938	1.41291	0.435699	0.341732
										1.364	1.27516	0.306834	0.263426		1.39424	1.40379	0.411589	0.343342
										1.04247	1.18786	0.268086	0.257538		1.34799	1.42812	0.407137	0.386795

## Sheet: Fig.4
	Fig.4a
														Fig.4b	Mock	LV-shRNA-scrambled	LV-shRNA-Bmp8a#1
															1.02	1.06	1.42
															0.98	0.96	1.32
															1.12	1.1	1.28
			Fig.4c	Day 0 C/ebpα			Fig.4d	Day 2 C/ebpα			Fig.4e	Day 4 C/ebpα			Fig.4f	Day 6 C/ebpα
				Mock	LV-shRNA-scrambled	LV-shRNA-Bmp8a1		Mock	LV-shRNA-scrambled	LV-shRNA-Bmp8a1		Mock	LV-shRNA-scrambled	LV-shRNA-Bmp8a1		Mock	LV-shRNA-scrambled	LV-shRNA-Bmp8a1
				1.03289	0.954949	1.42885		0.99603	0.917286	2.10332		0.988	0.984433	1.67611		1.05253	0.748385	2.07599
				1.03545	0.9825	1.42914		0.985133	1.07085	2.07476		1.01449	0.982238	1.68057		0.969351	0.930457	2.11747
				0.93501	0.922591	1.42739		1.01914	1.03406	1.82524		0.997692	0.95127	1.67877		0.980135	0.824744	2.05408
				Day 0 Pparγ				Day 2 Pparγ				Day 4 Pparγ				Day 6 Pparγ
				Mock	LV-shRNA-scrambled	LV-shRNA-Bmp8a1		Mock	LV-shRNA-scrambled	LV-shRNA-Bmp8a1		Mock	LV-shRNA-scrambled	LV-shRNA-Bmp8a1		Mock	LV-shRNA-scrambled	LV-shRNA-Bmp8a1
				0.971524	0.976908	1.54488		0.993043	0.812878	2.23175		1.00097	0.922044	2.42971		0.949334	0.954595	1.50959
				0.970085	1.02642	1.53999		0.926851	0.927316	2.24281		0.918073	1.0442	2.4302		0.947929	1.00298	1.50481
				1.06105	1.00907	1.50425		1.08648	1.10491	2.23529		1.08818	0.94002	2.41792		1.11123	0.986026	1.46989
				Day 0 Fasn				Day 2 Fasn				Day 4 Fasn				Day 6 Fasn
				Mock	LV-shRNA-scrambled	LV-shRNA-Bmp8a1		Mock	LV-shRNA-scrambled	LV-shRNA-Bmp8a1		Mock	LV-shRNA-scrambled	LV-shRNA-Bmp8a1		Mock	LV-shRNA-scrambled	LV-shRNA-Bmp8a1
				1.04308	0.866423	1.81096		1.13443	1.09204	3.06788		0.953686	1.11164	2.1706		0.907176	1.02463	4.06654
				0.898195	1.14002	1.77324		0.902858	1.02919	3.50836		1.04941	1.12513	2.34742		1.11535	0.840468	4.37303
				1.06736	0.879655	1.84231		0.97634	1.00913	3.50052		0.999191	1.10987	2.56596		0.988319	1.04236	4.25962
			Fig.4h	Day 0 PPARγ				Day 2 PPARγ				Day 4 PPARγ				Day 6 PPARγ
				Mock	LV-shRNA-scrambled	LV-shRNA-Bmp8a1		Mock	LV-shRNA-scrambled	LV-shRNA-Bmp8a1		Mock	LV-shRNA-scrambled	LV-shRNA-Bmp8a1		Mock	LV-shRNA-scrambled	LV-shRNA-Bmp8a1
				0.0139868	0.0206515	0.246627		0.354642	0.441717	0.915625		0.947721	1.13141	2.19652		0.920004	0.975282	1.46339
				0.0174025	0.0244566	0.218994		0.438212	0.467756	0.890185		0.960944	1.23758	2.14884		0.893686	1.02612	1.43053
				0.0216271	0.0316122	0.215153		0.374936	0.48139	0.889735		0.90059	1.18708	2.11156		0.974607	0.991054	1.43901
			Fig.4i	Day 0 C/EBPα				Day 2 C/EBPα				Day 4 C/EBPα				Day 6 C/EBPα
				Mock	LV-shRNA-scrambled	LV-shRNA-Bmp8a1		Mock	LV-shRNA-scrambled	LV-shRNA-Bmp8a1		Mock	LV-shRNA-scrambled	LV-shRNA-Bmp8a1		Mock	LV-shRNA-scrambled	LV-shRNA-Bmp8a1
				0.177145	0.216977	0.357399		0.323932	0.326799	0.45816		1.20731	1.20765	1.56874		1.0698	1.19146	1.60656
				0.170984	0.205419	0.360963		0.324463	0.328649	0.465227		1.27063	1.15322	1.67356		1.07333	1.18929	1.5638
				0.178357	0.224665	0.374605		0.315044	0.325073	0.456156		1.22991	1.15287	1.59403		1.17211	1.14082	1.55158

## Sheet: Fig.5
	Fig.5b	p-Smad1/5/8				p-Smad2/3				p-ERK1/2				p-p38 MAPK				p-JNK
		Mock	LV-zsGreen1	LV-bmp8a		Mock	LV-zsGreen1	LV-bmp8a		Mock	LV-zsGreen1	LV-bmp8a		Mock	LV-zsGreen1	LV-bmp8a		Mock	LV-zsGreen1	LV-bmp8a
		0.436362	0.528865	2.82515		0.515606	0.544338	2.73421		0.381845	0.3841	0.447733		0.864744	0.914177	0.87291		0.215837	0.225266	0.227417
		0.472702	0.558467	3.07471		0.537896	0.581131	2.78568		0.404757	0.417034	0.443291		0.886278	0.895759	0.853084		0.221087	0.224005	0.238102
		0.536202	0.531062	3.32007		0.476481	0.632025	2.53297		0.450925	0.415914	0.385466		0.820985	0.963135	0.86875		0.227002	0.20816	0.248386
	Fig.5d	p-Smad1/5/8				p-Smad2/3				p-ERK1/2				p-p38 MAPK				p-JNK
		Mock	LV-zsGreen1	LV-Bmp8a		Mock	LV-zsGreen1	LV-Bmp8a		Mock	LV-zsGreen1	LV-Bmp8a		Mock	LV-zsGreen1	LV-Bmp8a		Mock	LV-zsGreen1	LV-Bmp8a
		0.526064	0.448238	1.12329		0.616963	0.520319	2.87261		0.818849	0.784938	0.819609		0.972168	1.0143	0.943256		0.654875	0.667662	0.650944
		0.628647	0.590913	1.30077		0.62143	0.59699	2.80194		0.774518	0.867104	0.860268		0.931003	0.890351	1.13202		0.712525	0.743099	0.705042
		0.54247	0.625937	1.22475		0.528403	0.598491	2.59415		0.699125	0.780737	0.85069		0.979109	1.05315	0.88324		0.755972	0.685582	0.750573
	Fig.5e
		Fig.5f	Mock	LV-zsGreen1	LV-bmp8a	LV-Bmp8a	LV-bmp8a	LV-Bmp8a	LV-bmp8a	LV-Bmp8a
			1.02	1.02	0.14	0.2	0.16	0.21	0.62	0.52
			1.05	0.85	0.15	0.24	0.15	0.14	0.64	0.44
			1.2	1.2	0.1	0.17	0.2	0.12	0.54	0.51
				Fig.5i	Alk2	Alk3	Alk4	Alk5	Alk7	Acvr2a	Acvr2b	Bmpr2	Tgfβr2
					1.10254	132.094	31.3583	56.8128	0.0750854	102.571	0.12363	137.313	79.1341
					0.931914	109.788	30.1265	63.7511	0.0753543	99.6228	0.102989	143.69	83.4998
					0.973266	138.488	29.4419	64.9142	0.0737938	102.936	0.122299	149.91	73.6247
			Fig.5j		vector			pCMV-bmp8a			Fig.5k		vector			pCMV-Bmp8a
				vector	1.05474	1.02487	1.25472	6.45123	6.25471	7.36574		vector	1.05474	1.02487	1.25472	7.45123	8.25471	9.36574
				pCMV-Alk2	1.25414	1.01487	1.25417	7.54127	7.04152	6.57413		pCMV-Alk2	1.56575	1.25411	0.941746	7.54127	7.04152	6.57413
				pCMV-Alk3	1.30145	1.10147	1.24175	22.0541	17.5874	24.5874		pCMV-Alk3	0.988015	1.10147	1.04175	30.0541	25.5874	24.5874
				pCMV-Bmpr2	1.45414	1.51487	1.53547	15.4512	12.2547	14.3657		pCMV-Bmpr2	1.45414	0.714871	1.53547	20.4512	20.2547	20.3657
				pCMV-Acvr2a	1.05414	1.01487	1.05417	14.4512	17.2547	13.3657		pCMV-Acvr2a	1.05414	0.714871	1.05417	14.4512	17.2547	13.3657
				vector			pCMV-bmp8a				Fig.5m		vector			pCMV-Bmp8a
		Fig.5l	Vector	1.05474	1.02487	1.25472	20.4512	18.2547	15.3657			Vector	1.05474	1.02487	1.25472	17.4512	18.2547	15.3657
			pCMV-Alk2	1.25414	1.01487	1.25417	20.5413	17.0415	16.5741			pCMV-Alk2	1.25414	1.01487	1.25417	17.5413	17.0415	14.5741
			pCMV-Alk4	1.30145	1.10147	1.24175	100.054	90.5874	88.5874			pCMV-Alk4	1.30145	1.10147	1.24175	70.0541	80.5874	82.5874
			pCMV-Alk5	1.45414	1.51487	1.53547	70.4512	65.2547	60.3657			pCMV-Alk5	1.45414	1.51487	1.53547	65.4512	65.2547	61.3657
			pCMV-Alk7	1.05414	1.01487	1.05417	14.4512	17.2547	13.3657			pCMV-Alk7	1.05414	1.01487	1.05417	12.4512	12.2547	13.3657
			pCMV-Tgfβr2	1.05414	1.01487	1.05417	50.5417	40.6513	45.2515			pCMV-Tgfβr2	1.05414	1.01487	1.05417	45.5417	43.6513	42.2515
			pCMV-Acvr2a	1.45414	1.51487	1.53547	50.3641	60.0125	55.3657			pCMV-Acvr2a	1.45414	1.51487	1.53547	60.3641	50.0125	45.3657
			pCMV-Acvr2b	1.30145	1.10147	1.24175	50.3657	45.3624	26.3664			pCMV-Acvr2b	1.30145	1.10147	1.24175	32.3657	35.3624	30.3664

## Sheet: Fig.6
	Fig.6b	Mock			LV-zsGreen1			LV-bmp8a			LV-bmp8a+ALK3-△GS			LV-Bmp8a			LV-Bmp8a+ALK3-△GS
		0.554413	0.63748	0.606766	0.585077	0.565357	0.595928	1.1847	1.21714	1.30954	0.534995	0.413613	0.454601	1.5633	1.53516	1.35015	0.473266	0.412573	0.493744
	Fig.6d	Mock			LV-zsGreen1			LV-bmp8a			LV-bmp8a+ALK3-△GS			LV-Bmp8a			LV-Bmp8a+ALK3-△GS
		1.08003	1.07983	0.949718	0.976068	0.994544	0.924607	1.45295	1.56507	1.61023	0.455456	0.418874	0.453931	1.4831	1.53445	1.49912	0.263796	0.250449	0.256262
	Fig.6f	Mock			LV-zsGreen1			LV-bmp8a			LV-bmp8a+ALK3-△GS			LV-Bmp8a			LV-Bmp8a+ALK3-△GS
		0.638597	0.664516	0.717944	0.723011	0.746138	0.717616	1.86036	1.77297	1.88131	0.838302	0.742697	0.834388	1.71198	1.88948	1.61042	0.363522	0.368045	0.329081
Fig.6h
	Fig.6i	Mock			LV-zsGreen1			LV-bmp8a			LV-Bmp8a			LV-bmp8a+alk3△GS			LV-Bmp8a+alk3△GS			LV-bmp8a+alk4△GS			LV-Bmp8a+alk4△GS			LV-bmp8a+alk5△GS			LV-Bmp8a+alk5△GS
		1.11	1.15	1.02	0.98	1.12	1.05	0.21	0.14	0.16	0.15	0.16	0.12	0.17	0.2	0.18	0.21	0.2	0.15	0.72	0.61	0.64	0.61	0.74	0.51	0.14	0.21	0.12	0.13	0.12	0.17
Fig.6l	pGL3-Pparγ-promoter			pGL3-Pparγ-promoter-△R1			pGL3-Pparγ-promoter-△R2			pGL3-Pparγ-promoter-△R3			pGL3-Pparγ-promoter			pGL3-Pparγ-promoter-△R1			pGL3-Pparγ-promoter-△R2			pGL3-Pparγ-promoter-△R3			pGL3-Pparγ-promoter			pGL3-Pparγ-promoter-△R1			pGL3-Pparγ-promoter-△R2			pGL3-Pparγ-promoter-△R3
	0.991545	0.264187	0.322481	0.876082	0.291516	0.3933	1.12524	0.305235	0.34166	1.07715	0.585191	0.641566	1.03755	0.550812	0.704044	1.03067	0.659143	0.715599	1.08143	0.291973	0.382982	1.02192	0.275304	0.343484	0.838151	0.314963	0.37327	1.06083	0.271013	0.347143	1.00629	0.294146	0.351697	1.07449	0.264047	0.36772
	Vector												bmp8a												Bmp8a

## Sheet: Fig.7
Fig.7a	Description	enrich_factor	pvalue	gene_number		Fig.7b	Description	enrich_factor	pvalue	gene_number	Fig.7c	Description	enrich_factor	pvalue	gene_number	Fig.7d	Description	enrich_factor	pvalue	gene_number
	DNA replication	9.91	6.92e-17	21			Terpenoid backbone biosynthesis	8.51	7.27e-10	13		Pathways in cancer	2.08	7.4e-08	58		Terpenoid backbone biosynthesis	8.51	7.27e-10	13
	Cell cycle	5	1.18e-16	37			Steroid biosynthesis	8.54	6.79e-08	10		MicroRNAs in cancer	2.96	1.04e-06	25		Steroid biosynthesis	8.54	6.79e-08	10
	Steroid biosynthesis	9.25	4.93e-09	11			PPAR signaling pathway	3.45	1.06e-06	20		Basal cell carcinoma	4.21	9.42e-06	13		PPAR signaling pathway	3.45	1.06e-06	20
	Oocyte meiosis	3.22	5.67e-07	23			Valine, leucine and isoleucine degradation	3.7	3.75e-05	13		NOD-like receptor signaling pathway	2.23	2.48e-05	31		Valine, leucine and isoleucine degradation	3.7	3.75e-05	13
	PPAR signaling pathway	3.39	1.35e-06	20			Glyoxylate and dicarboxylate metabolism	4.65	9.32e-05	9		Small cell lung cancer	3.15	7.43e-05	15		Glyoxylate and dicarboxylate metabolism	4.65	9.32e-05	9
	Insulin resistance	3.12	5.19e-06	20			Pyrimidine metabolism	3.52	0.00012392	12		TNF signaling pathway	2.6	0.00012458	19		Pyrimidine metabolism	3.52	0.00012392	12
	Glycolysis / Gluconeogenesis	3.39	8.44e-06	17			Propanoate metabolism	4.31	0.000174727	9		Hepatitis C	2.17	0.000682447	21		Propanoate metabolism	4.31	0.000174727	9
	Regulation of lipolysis in adipocytes	3.68	7.7e-05	12			Cell cycle	2.47	0.000338091	18		Adherens junction	2.91	0.00080409	12		Cell cycle	2.47	0.000338091	18
	MicroRNAs in cancer	2.39	8.88e-05	23			Valine, leucine and isoleucine biosynthesis	9.82	0.00233846	3		Glioma	2.99	0.00102666	11		Valine, leucine and isoleucine biosynthesis	9.82	0.00233846	3
	Adipocytokine signaling pathway	3.08	0.000155012	14			Glutathione metabolism	2.6	0.00311387	11		Melanoma	2.96	0.00113838	11		Glutathione metabolism	2.6	0.00311387	11
Fig.7f		Mock			LV-zsGreen1			LV-bmp8a			Fig.7h		Mock			LV-zsGreen1			LV-Bmp8a
	p-IKKα/β	0.133022	0.113323	0.131109	0.170163	0.131521	0.191001	4.43959	4.17133	4.38621		p-IKKα/β	0.3848	0.339944	0.349886	0.381966	0.296346	0.345037	0.829854	0.850861	0.814749
	p-p65	0.300507	0.226173	0.316577	0.187228	0.140117	0.191988	0.666507	0.704328	0.701001		p-p65	0.376423	0.318394	0.356021	0.296133	0.239488	0.339494	0.57802	0.587054	0.625888
	Fig.7l	Vector	Pparγ	p65+Pparγ		Fig.7m	Vector	Pparγ	p65+Pparγ
		1.02355	6.69737	2.26854			1.00852	1.07361	1.11156
		1.05527	6.48005	1.95158			1.08496	1.17911	1.14092
		0.925916	7.48093	2.2563			0.92339	1.04629	1.18606
		pGL3-fabp4-promoter					pGL3-fabp4-promoter-△PPRE

## Sheet: Supplementary Fig.1
	Fig.1a	Day -2	Day 0	Day 2	Day 4	Day 8	Fig.1b	Day -2	Day 0	Day 2	Day 4	Day 8	Fig.1c	Day -2	Day 0	Day 2	Day 4	Day 8
		1.10254	5.01963	0.881264	0.121845	0.34573		1.04697	2.70669	0.885235	0.253127	0.931316		1.03498	2.53387	1.85971	0.351377	0.624633
		0.931914	4.53031	0.684304	0.125643	0.296611		0.87017	3.00123	0.833889	0.264453	0.950296		0.99432	2.40596	2.03591	0.349045	0.574178
		0.973266	5.08777	0.924612	0.103198	0.290452		1.09764	2.56425	1.04663	0.266448	0.903425		0.971725	2.51924	2.10679	0.341143	0.535804
	Fig.1d	Day -2	Day 0	Day 2	Day 4	Day 8	Fig.1e	Day -2	Day 0	Day 2	Day 4	Day 8	Fig.1f	Day -2	Day 0	Day 2	Day 4	Day 8
		0.920495	1.98265	1.6781	0.534495	0.733457		0.980953	1.3476	1.49246	3.32887	17.0824		1.00857	3.3906	0.7502	0.133381	0.397966
		1.03291	1.99207	1.85267	0.55621	0.744262		0.985077	0.993706	1.55684	4.10334	15.9811		0.979584	3.20397	0.788952	0.13382	0.396242
		1.05176	1.95325	1.92828	0.574572	0.744884		1.03486	1.3049	1.54914	3.9863	17.0138		1.01217	3.10567	0.798769	0.129503	0.36844
	Fig.1g	Day -2	Day 0	Day 2	Day 4	Day 8	Fig.1h	Day -2	Day 0	Day 2	Day 4	Day 8	Fig.1i	Day -2	Day 0	Day 2	Day 4	Day 8
		1.06663	2.38343	0.111811	0.0683336	0.215988		0.956583	2.5659	0.739599	0.162273	0.469067		1.00617	2.59704	3.70455	0.304187	0.431366
		0.888538	2.96979	0.122641	0.0801515	0.223305		1.00101	2.61042	0.811234	0.156598	0.476337		1.06168	2.57716	3.88014	0.309459	0.395326
		1.05514	2.76946	0.125407	0.0669334	0.125182		1.04433	2.59728	0.829531	0.146993	0.451529		0.936122	2.56958	3.64708	0.324159	0.382056

## Sheet: Supplementary Fig. 4
Fig.4a	Liver									Fig.4b	Adipose tissue
	WT			bmp8a-/-							WT			bmp8a-/-
	0.932718	1.00562	1.06614	1.35966	1.25929	1.29005					1.00302	0.943531	1.05665	1.49973	1.59657	1.54299

## Sheet: Supplementary Fig. 5
Fig.5a		Liver										Fig.5b		Adipose tissue
		WT			bmp8a-/-									WT			bmp8a-/-
	tnfa	0.95619	1.02274	1.02256	1.95053	1.80338	1.81269						tnfa	0.96398	0.917445	1.13071	1.49011	1.50199	1.45998
	il-1β	1.05941	0.892942	1.05709	2.06277	1.69467	2.10342						il-1β	0.906674	1.05702	1.04344	2.03665	1.72727	1.91377
